# Supplementary material for: Extracellular Histones Induce Chemokine Production in Whole Blood Ex Vivo and Leukocyte Recruitment In Vivo
Source: PLoS Pathog. 2015 Dec 8;11(12):e1005319. doi: 10.1371/journal.ppat.1005319 (PMC4672907; doi:10.1371/journal.ppat.1005319)
Supplement: S1 Appendix — Raw data from the manuscript has been added as an appendix. (XLSX) [file ppat.1005319.s004.xlsx]

## Sheet: Sheet1
	Extracellular histones induce chemokine production in whole blood ex vivo and leukocyte recruitment in vivo
	Johannes Westman1,*, Praveen Papareddy1, Madelene W. Dahlgren2, Bhavya Chakrakodi3, Anna Norrby-Teglund3, Emanuel Smeds1, Adam Linder1, Matthias Mörgelin1, Bengt Johansson-Lindbom2, Arne Egesten4, and Heiko Herwald1
	Figure 1.
	Fig 1. Cytokine imprint of blood stimulated with CTHs
	(A) Human heparinized blood was stimulated with CTHs (60 μg/ml) or PBS. After a 12-hour incubation time, samples were centrifuged and the resulting plasma was analyzed using a multi cytokine membrane array. Mean pixel densities were quantified by an image software and respective cytokine identity is represented as a bar graph. Boxes in different colors and shapes mark cytokines that were found up…
	(B) Mean pixel densities of cytokine signals were quantified by image software and represented as a bar graph.
	A					B
	Sample	Ctrl	CTH	Fold increase		Sample	Fold increase
	Reference spot	62433.6	60703.2	0.972284		CXCL9	2
		62604.3	62679.1	1.00119		CXCL10	2.92
	Serpin E1	60594.9	61351.4	1.01248		CXCL11	1.02
		61291.8	60831.3	0.992486		IFN-gamma	1.435
	Myeloperoxidase	14315.7	11402.6	0.796508		CCL2	2.265
		15148.6	12245.3	0.808344		CCL3	7.085
	Leptin	16071.1	17645.7	1.09798		CCL20	6.105
		18342.3	20318.2	1.10772		CCL7	3.34
	IL-19	5503.22	5594.28	1.01655		IL-6	6.49
		5616.59	6531	1.16281		IL-8	3.945
	IL-4	8238.29	9524.07	1.15607		TNF-alpha	2.605
		8598.21	10478.2	1.21865
	GRO-alpha	5173.35	5557.72	1.0743
		3979.27	6505.44	1.63483
	Reference spot	61649	59549.6	0.965946
		61076.1	57697.8	0.944688
	SHBG	55977.8	53428.1	0.954451
		53956	53465.8	0.990915
	Osteopontin	54837	51396.2	0.937254
		53478.3	51501.4	0.963033
	LIF	4066.16	4378.54	1.07683
		3912.51	4610.69	1.17845
	IL-22	11435	14350.6	1.25498
		10984.4	15808	1.43913
	IL-5	3120.78	3353.32	1.07452
		3038.6	3636.48	1.19676
	Growth Hormone	7570.18	7464.67	0.986062
		7416.71	8172.33	1.10188
	ENA-78	10289.7	9457.76	0.919148
		11905.7	10218.5	0.858282
	CD40 Ligand	9511.6	9449.35	0.993455
		10330.2	10327.9	0.999778
	Adiponectin	62637.8	61654.2	0.984296
		63111.6	63149.4	1.0006
	Vitamin D BP	61625.5	62396.9	1.01252
		62303.1	62689.3	1.0062
	ST2	46413.9	52138.8	1.12334
		47489.2	50627.8	1.06609
	PDGF-AA	55222.7	56818.2	1.02889
		53761.5	57872.6	1.07647
	Lipocalin-2	38563.6	44294.1	1.1486
		38585.2	43934.5	1.13864
	IL-23	4472.63	5743.55	1.28415
		4785.87	6100.14	1.27462
	IL-6	7055.29	46732	6.62369
		7322.7	46597.7	6.36345
	HGF	14081.8	19289	1.36978
		14589.1	19320.2	1.32429
	Endoglin	43875.9	42463.9	0.967819
		47155.4	43777.5	0.928367
	Chitinase 3-like 1	63427.4	63200.9	0.996429
		64429.7	63692.5	0.988557
	Aggrecan	54734.8	52246.8	0.954543
		56326.9	53600.1	0.951589
	TARC	11328.3	15628.5	1.3796
		10668.4	14096	1.32128
	PDGF-AB/BB	54083.2	62019	1.14673
		55457.1	63796.2	1.15037
	CCL2	27196.2	62260.2	2.2893
		27115.2	60848.4	2.24407
	IL-24	5189.36	6566.23	1.26533
		4928.87	6805.63	1.38077
	IL-8	11219.5	43841.2	3.90758
		11069.8	44033.5	3.9778
	ICAM-1	48925.9	53533.4	1.09417
		48078	53113.4	1.10473
	Fas Ligand	11761	11544.3	0.981572
		10911	10345.1	0.948135
	Complement Factor D	59682.3	56238.9	0.942305
		57013.2	56043.3	0.982987
	Angiogenin	62834.6	62804	0.999514
		63431.3	64220.3	1.01244
	TFF3	46134.7	50357.2	1.09153
		48217	51034.7	1.05844
	Pentraxin-3	10883.3	21055.4	1.93466
		11170.8	22943.9	2.05393
	CCL7	4625.25	16089.5	3.47862
		4812.64	15411.5	3.2023
	IL-27	6604.31	10228.2	1.54871
		7004.26	10095.3	1.4413
	IL-10	6894.26	11998.3	1.74034
		7187.43	12006.3	1.67046
	IFN-gamma	5930.2	8902.43	1.5012
		6227.52	8521.14	1.36831
	FGF Basic	14202.5	10799.1	0.76037
		11540.3	10791.1	0.93508
	C-Reactive Protein	62430.8	63995.8	1.02507
		64171.9	64479.7	1.0048
	Angiopoetin-1	32606	35502.5	1.08883
		34020.3	38849.7	1.14196
	TfR	20249.4	26601.6	1.3137
		18911.7	24279	1.28381
	PF4	55170.5	56641.9	1.02667
		54923.4	59429.3	1.08204
	M-CSF	7501.84	11992.2	1.59857
		7281.2	11923.4	1.63756
	IL-31	4582.03	6301.4	1.37524
		4354.86	6021.49	1.3827
	IL-11	9908.51	17475.4	1.76368
		10003.2	16989.1	1.69836
	IGFBP-2	39605	51122.6	1.29081
		42171.8	48754.8	1.1561
	FGF-7	5456.74	5651.07	1.03561
		4814.42	5616.74	1.16665
	Cripto-1	13768.7	12603.7	0.915388
		7451.77	8535	1.14536
	Angiopoetin-2	16497.9	20377.2	1.23514
		15946.7	20384	1.27826
	TGF-alfa	5878.95	8245.1	1.40248
		6032.55	8236.25	1.3653
	RAGE	18138.8	20592.1	1.13525
		17784.5	22605.7	1.27109
	MIF	29571.4	35261.8	1.19243
		29680.2	35464.2	1.19488
	IL-32a	5942.21	7344.95	1.23606
		6163.49	7455.65	1.20965
	IL-12	6663.4	7888.21	1.18381
		6659.21	7977.08	1.1979
	IGFBP-2	51305.8	52449.4	1.02229
		52259.5	52226.3	0.999365
	FGF-19	20061.6	27640.7	1.37779
		21338	29480.6	1.3816
	Cystatin C	53602.9	56763.3	1.05896
		56172.4	57941.4	1.03149
	BAFF	53802.3	54436.3	1.01178
		55313.5	56948.8	1.02956
	Thrombospondin-1	20698.5	24824.5	1.19934
		21250.4	25071.5	1.17981
	RANTES	63229.6	60267	0.953144
		62452.5	62372.6	0.998722
	CXCL9	8133.36	15988.1	1.96575
		7385.16	14984.7	2.02903
	IL-33	4386.55	5787.23	1.31931
		3953.02	5430.81	1.37384
	IL-13	5806.28	7967.16	1.37216
		5651.44	8122.57	1.43726
	IL-1 alpha	7567.13	10022.8	1.32452
		5852.93	8434.44	1.44106
	Flt-3 Ligand	15166.7	17505.8	1.15423
		14327.3	17181.9	1.19924
	Dkk-1	17239.9	20654.3	1.19805
		15364.1	20217.6	1.3159
	BDNF	13114.9	25247.8	1.92513
		10651.3	23920.5	2.24578
	TNF-alpha	7944.83	20541.2	2.58547
		7854.07	20576.3	2.61982
	RBP4	64802.2	63841.4	0.985174
		64722	65123.7	1.00621
	CCL3	8776.39	59658.4	6.7976
		8215.58	60576.8	7.3734
	IL-34	4982.45	6807.77	1.36635
		4233.83	7567.85	1.78747
	IL-15	4771.26	7776.16	1.62979
		5587.36	8072.35	1.44475
	IL-1 beta	5491.42	8786.01	1.59995
		6608.57	9388.78	1.4207
	G-CSF	4955.06	5781.22	1.16673
		5553.66	5963.8	1.07385
	DPPIV	53321.9	57342.8	1.07541
		55272.7	55920.9	1.01173
	C5/C5a	49953.5	55705.2	1.11514
		50783.7	56936.8	1.12116
	uPAR	41290.2	45004.9	1.08996
		41028.7	44905.1	1.09448
	Relaxin-2	11468	12745.8	1.11142
		6291.38	8314.16	1.32152
	CCL20	9418.45	57384.2	6.09274
		9225.14	56428.5	6.11681
	CXCL10	22849.5	62925.7	2.75393
		20529.5	63491.1	3.09268
	IL-16	8632.76	13121.3	1.51994
		8573.74	13166.8	1.53571
	IL-1ra	44023.4	52644.4	1.19583
		44812	54187.8	1.20922
	GDF-15	42706.5	44786.3	1.0487
		41613.2	44481.9	1.06894
	EGF	26086.8	34765.2	1.33267
		24404.8	32744.2	1.34171
	CD14	43644.4	46678.8	1.06953
		43239.6	46371.7	1.07244
	VEGF	11252.6	12418.1	1.10358
		11247.9	12694.6	1.12863
	Resistin	52796.2	53874.4	1.02042
		52387.1	59350.1	1.13291
	MIP-3 beta	15839	19621.3	1.2388
		15643	20097.2	1.28473
	CXCL11	37077.3	37948.1	1.02348
		37617.9	38510.3	1.02372
	IL-17A	27764.4	39680.6	1.42919
		28304.4	42703	1.50871
	IL-2	6466.31	9308.28	1.4395
		6573	9640.78	1.46673
	GM-CSF	9378.08	10059.2	1.07263
		9414.39	9796.92	1.04063
	EMMPRIN	54289.4	52245.3	0.96235
		54757.9	51853.9	0.946968
	CD30	11754	10393.5	0.884253
		13111	9658.3	0.736653
	SDF-1a alpha	28706.1	31870.4	1.11023
		26160.7	31824	1.21648
	MMP-9	53773.5	56727	1.05493
		55429.2	56966.9	1.02774
	Kallikrein 3	8428.4	10328.6	1.22546
		8312.66	10728.6	1.29064
	IL-18 Bpa	26587	36373.1	1.36808
		28873.3	34615.6	1.19888
	IL-3	5203.12	11631.5	2.23549
		5362.75	9296.96	1.73362
	Reference Spot	62102.7	59324.5	0.955263
		61272.2	60469.1	0.986893
	Figure 2.
	Fig. 2. Determination of cytokine levels by ELISA.
	Human heparinized blood from different healthy donors was incubated with CTHs (60 μg/ml) at 37oC. After a 12-hour incubation the content of CXCL9 (n=7) (A), CXCL10 (n=9) (B), CXCL11 (n=6) (C), CCL3 (n=4) (D), CCL20 (n=4) (E), and CCL7 (n=4) (F) was measured by ELISA.
	A			B			C
	CXCL9 (ng/ml)			CXCL10 (ng/ml)			CCCL11 (ng/ml)
	CTH	PBS		CTH	PBS		CTH	PBS
	0.250634	0.166034		0.613476	0.0930623		0.721556	0.873566
	0.355197	0.169113		2.06088	0.0452983		0.471505	0.539241
	0.707048	0.255875		14.6276	0.136964		0.420587	0.761567
	0.986457	0.302142		8.04323	0.834034		0.451247	0.490558
	0.250634	0.101069		0.958168	0.370281		0.594658	0.441692
	0.333607	0.104028		2.75506	0.137525		1.58399	0.454021
	1.56764	0.313234		2.45844	0.119228
				7.15999	0.834034
				8.04323	0.17322
	D			E			F
	CCL3 (ng/ml)			CCL20 (ng/ml)			CCL7 (ng/ml)
	CTH	PBS		CTH	PBS		CTH	PBS
	5.33543	0.144404		1.65608	0.903629		1.64749	0.987487
	3.52507	0.160257		0.602741	0.020462		1.8777	0.0630633
	4.94816	0.110156		0.902943	0.113293		2.25513	0.606705
	4.49588	2.44814		0.947009	0.0384912		2.95785	2.3987
	Figure 3.
	Fig. 3. Histone-induced CXCL10 production is dependent on TLR4 and IFN-γ
	(A) CTHs (60 μg/ml) were added to heparinized blood in presence of antibodies against human TLR2 (25 μg/ml), human TLR4 (25 μg/ml) or isotype control (25 μg/ml). After a 12-hour incubation at 37oC, the release of CXCL10 was measured. Blood stimulated with CTHs in the absence of an antibody served as control.
	(B) CTHs (60 μg/ml) were mixed with heparinized blood in the presence or absence of the TLR4 antagonist CLI-095 (1.25 μg/ml). After a 12-hour incubation at 37oC, the release of CXCL10 was measured. Blood stimulated with CTHs in the absence of antagonist served as control.
	(C) CTHs (60 μg/ml) were incubated with heparinized blood in presence of antibodies against human IFN-γ (25 μg/ml) or an isotype control (25 μg/ml). After a 12-hour incubation at 37oC, the release of CXCL10 was measured. Blood stimulated with CTHs in the absence of an antibody served as control.
	A	CXCL10 fold increase
	CTH	CTH+anti-TLR2	CTH+anti-TLR4	CTH+Isotype control
	2.13302	2.64373	0.592391	2.66154
	2.89956	3.26555	1.30861	2.37799
	5.12073	4.17467	0.80786	4.44105
	4.98712	4.75513	0.952164	4.21868
	B	CXCL10 fold increase
	CTH	CTH+TLR4 antagonist
	4.98712	3.02331
	4.58071	2.2725
	7.99572	3.03037
	11.1584	3.26805
	C	CXCL10 fold increase
	CTH	CTH+anti-IFN-γ	CTH+isotype control
	2.97515	0.810559	2.49689
	13.708	5.73723	16.562
	14.2803	8.60606	14.7576
	12.8315	0.59246	10.9012
	Figure 4.
	Fig. 4. Histone H4 interacts with TLR4/MD-2 on monocytes.
	(A) Human blood was incubated with histone H4 (red curves) or PBS (blue curves) for 30 min at 37oC. Cells were fixed and stained with a primary antibody against histone H4 followed by a FITC-conjugated secondary antibody. Cells were subjected to flow cytometry analysis and gated for platelets (upper left), monocytes (upper middle), lymphocytes (upper right) and neutrophils (lower left). Histone s…
	(B) THP-1 cells were incubated with histone H4 for 30 min at 37oC. Cells were then fixed and prepared for transmission electron microscopy. Samples were first labeled with rabbit anti-histone H4 and rat anti-TLR4 followed by gold-conjugated goat anti-rabbit (5 nm) and goat anti-rat (15 nm). Arrows indicate co-localization of histone H4 (5 nm gold particles) and TLR4 (15 nm gold particles). Scale …
	(C) Histone H4 was immobilized on a CM5 sensor chip and TLR4/MD-2 complex was applied in a flow.
	(D) The TLR4/MD-2 complex was injected and after a 580 s dissociation time, an antibody against TLR4 (black) or an isotype control antibody (grey) was applied.
	A
	B
	C
	D
	Figure 5.
	Fig 5. Histones induce CXCL10 production by CD14++ CD16+ monocytes.
	Human PBMCs was stimulated with CTHs (10 μg/ml), or PBS for 6h or 10h respectively, with Brefeldin A being present during the last 4h of stimulation. Cells were collected and analyzed for intracellular CXCL10.
	(A) Gating strategy used to identify indicated peripheral blood cellular subsets after exclusion of granulocytes based on high SSC signal (SSC-Ahigh). Cells with a CD16+CD14- phenotype were confirmed to be NK cells based on CD56 expression.
	(B) Percentage CXCL10+ cells within indicated subsets after 10h of CTH-stimulation. Background (PBS control) is subtracted. Data from three separate experiments are shown.
	(C and D) CXCL10 expression by CD14++ CD16+ monocytes after 6h and 10h stimulation with CTHs or PBS. Representative FACS plots (C) and pooled results, from three separate experiments showing CXCL10 expression in CTH-stimulated cultures relative to PBS control cultures for indicated time-points (D).
	A
	B
	% CXCL10 positive cells
	B cells	T cells	cMONOCYTES	cd16 MONOCYTES	NK cells	granulocytes	unidentified
	0.05	0.03	12.28	1.99	0.36	2.16	1.82
	0.04	0.01	3.1	0.52	0	0.29	0.49
	0.05	0	4.7	0.3	0.07	0.41	0.34
	C
	D
	CXCL10 Fold increase in comparison to PBS %
	6h	10h
	1.66	2.29
	0.99	1.92
	1.31	2.37
	Figure 6.
	(A) Overlapping peptides from histone H4 (100 mM) were incubated with heparinized blood for 12h at 37oC and CXCL10 release was measured by ELISA.
	(B) IRR20 was immobilized on a CM5 sensorchip and serial dilutions (200 nM – 12.5 nM) of the TLR4/MD-2 complex were applied in a flow. Steady-state affinity analysis was used to calculate the KD value (BIAevaluation software, GE Healthcare, Uppsala, Sweden).
	(C) The predicted structure of histone H4 was modeled using the UCSF Chimera software (http://www.cgl.ucsf.edu/chimera) with a hairpin loop corresponding to the TLR4-binding 20-mer peptide IRR20 marked in red.
	A
	CXCL10 fold increase
	MSG20 (1-20)	RHR20 (18-37)	IRR20 (35-54)	YEE20 (52-71)	DAV20 (69-88)	DVV18 (87-103)	Histone H4 (1-103)
	1.51319	1.88507	8.14819	1.02354	2.42289	1.51628	3.66062
	0.998714	1.10038	10.9839	1.25967	1.84585	1.00434	3.58297
	1.4491	1.75207	4.00952	0.895403	1.16403	2.1452	6.74179
	B
				Evaluation:	Kinetics / Affinity
	X (Concentration M)	Y (Response Units)		Name:	Sample 1 2
	6.25e-10	16.5417
	1.25e-09	34.1679		Sample:	Sample 1
	2.5e-09	52.2133		Temperature:	25
	5e-09	71.322		Curve:	Fc=2-1
	1e-08	89.8533
				Model:	Steady State Affinity
				Description:
					KD (M)	Rmax (RU)	offset (RU)	Chi² (RU²)
					2.72588e-09			2.44302
				Curve 1		119.812	-4.98456
	C
	Figure 7.
	Fig. 7. Intravenous injection of CTHs triggers the systemic release of CLXC9 and CXCL10.
	CTHs (25 mg/kg body weight) or PBS was injected intravenously into Balb/c mice (5 mice per group). After 4h (A) and 24h (B), mice were euthanized and blood samples were recovered by cardiac puncture followed centrifugation. The resulting plasma samples from each group were pooled and analyzed using a mouse multi-cytokine array (n=1). Mean pixel densities were quantified by Image Lab 4.1 (Bio-Rad …
	A
	Sample	PBS	CTH	Fold increase
	CXCL10	282.512	1365.32	4.83278
	CXCL13	213.673	419.679	1.96412
	TIMP-1	2774.33	4050.17	1.45988
	C5a	1466.92	1810.75	1.23439
	G-CSF	132.093	113.444	0.858825
	M-CSF	1512.87	1832.52	1.21129
	CXCL9	471.352	1312.92	2.78543
	sICAM-1	1062.13	1394.27	1.31271
	IL-16	1062.13	1394.27	1.31271
	RANTES	114.123	195.407	1.71225
	IL-1ra	110.117	176.901	1.60648
	Ref point	8993.38	10751.5	1.19549
	B
	Sample	PBS	CTH	Fold increase
	CXCL10	Not detectable	Not detectable	-
	CXCL13	Not detectable	Not detectable	-
	TIMP-1	53126	43922	0.826751
	C5a	11482	13396	1.1667
	G-CSF	Not detectable	Not detectable	-
	M-CSF	9422	9446	1.00255
	CXCL9	15094	65535	4.34179
	sICAM-1	Not detectable	Not detectable	-
	IL-16	Not detectable	Not detectable	-
	RANTES	Not detectable	Not detectable	-
	IL-1ra	Not detectable	Not detectable	-
	Ref point	65535	63933	0.975555
	Figure 8.
	Fig. 8. Subcutaneous injection of CTHs induces leukocyte recruitment and local production of CXCL10.
	(A) Balb/c mice (CTHs (n=7) and PBS (n=7)) were challenged with 100 μl of a 10 μg/ml CTHs solution and the number of leukocytes that infiltrated the air pouch were measured.
	(B) Identification of cellular subsets recruited into the mice air pouch was done as described in Material and Methods. Monocytes (CD11b+Ly6C+CD64+), neutrophils (CD11b+Ly6G+), eosinophils (CD11b-CD64-Ly6CintSSC-Ahigh) and NK cells (CD11b-Ly6G-NK1.1+) were identified after gating on PI- CD3- B220- events.
	(C) Mice received an injection with 100 μl of a 10 μg/ml CTH solution and the air pouch supernatants from C57BL/6 wild-type (n=12), TLR4 KO (n=7), and MyD88 KO (n=7) mice were used to measure the local levels of CXCL10.
	(D) Mice received an injection with 100 μl of a 10 μg/ml CTH solution and the number of leukocytes that infiltrated the air pouch, are depicted for wild-type (n=7), TLR4 KO (n=7), and MyD88 KO (n=7) and mice.
	(E) Mice received an injection with 100 μl of a 100 μM IRR20 solution and the air pouch supernatants from wild-type (n=6) and TLR4 knockout (n=6) mice were used to measure the concentration of CXCL10.
	(F) Mice received an injection with 100 μl of a 100 μM IRR20 solution and the number of leukocytes that infiltrated the air pouch, was determined in wild-type (n=6) and TLR4 knockout (n=6) mice.
	A
	10^6 cells/ml
	PBS	Histone
	0.0581954	0.400927
	0.043761	0.269459
	0.190745	0.237082
	0.360394	0.18202
	0.113533	0.420687
	0.0549078	0.598542
	0.112333	1.09582
	B
	Frequency of viable cells
	Monocytes	Eosinophils	NK cells	Neutrophils
	52.2	14.9	2.34	20.7
	46.6	24.4	2	19.1
	47.9	17.5	2.43	20.5
	30	21	6.23	35.2
	C
	CXCL10 (pg/ml)
	Wild-type	TLR4 KO	MyD88 KO
	96.776	47.5004	53.1539
	387.035	46.8193	58.0672
	58.1321	47.8434	51.1756
	59.5983	46.7717	47.7366
	20.5796	47.1366	51.9968
	72.5811	46.7609	51.2696
	91.2688	51.6462	48.1328
	230.878
	74.1805
	105.938
	110.655
	191.876
	D
	10^6 cells/ml
	Wild-type	TLR4 KO	MyD88 KO
	0.88811	0.0258059	0.063822
	0.379324	0.0927282	0.111007
	0.419482	0.0322517	0.157486
	1.21137	0.0891764	0.189559
	1.39253	0.122664	0.115823
	0.603048	0.108827	0.0892568
	0.407536	0.299563	0.550802
	E
	CXCL10 (pg/ml)
	Wild-type	TLR4 KO
	321.682	43.741
	1644.05	106.705
	768.849	81.6175
	526.464	27.2251
	1375.45	48.445
	100.24	112.791
	F
	10^6 cells/ml
	Wild-type	TLR4 KO
	0.0616294	0.123793
	0.628765	0.512379
	1.08135	0.0468533
	0.195104	0.0138601
	0.808505	0.0918521
	0.467177	0.107426
	Figure 9.
	Fig. 9. Histone H4 and CXCL10 expression after S. pyogenes infection.
	(A) Histone H4 was immunostained by Western blot analysis in the supernatants from air pouch of C57BL/6 wild-type mice inoculated with S. pyogenes (AP1 strain) for 4h, 8h, and 24h. p33 treatment was administrated 8h after infection. Note that the shift in the molecular weight of histone H4 recovered from the air pouch compared to recombinant histone H4 is due to histone acetylation and/or methyla…
	(B) CXCL10 was measured by ELISA in the supernatant from air pouch of C57BL/6 wild-type mice inoculated with S. pyogenes (AP1 strain, n=3), infected mice treated with p33 8h after infection (n=3), and mice injected with p33 only (n=3).
	A
	B
	CXCL10 (pg/ml)
	AP1 20h	AP1 20h + Histone-inhibitor 16h	p33
	450.588	254.028	74.2056
	833.494	305.082	30.3234
	830.148	239.732	30.3234
	Figure 10.
	Fig. 10. Detection of extracellular histone H4 and CXCL10 in patient material
	(A) Immunostaining of snap-frozen tissue biopsies from a patient with S. pyogenes deep tissue infection (upper level) and a healthy donor (lower level) are depicted. Histone H4 staining is shown in red, CXCL10 in green, and DNA (DAPI) in blue. The boxed areas provide a larger magnification (right side). Co-localization of histone H4 and CXCL10 is shown in yellow and indicated by arrows. The image…
	(B) CXCL10 was measured in the blood plasma from patients admitted at the ICU suffering from septic shock or non-septic critical illness (n=15), patients with milder infections (upper respiratory tract viral infections or gastroenteritis) (n=15) and healthy individuals (n=10).
	A
	B
	CXCL10 (pg/ml)
	ICU patients	Infected patients	Healthy donors
	0.366879	1.21374	0.0295975
	0.887807	0.134996	0.201266
	0.54253	0.814542	0.117336
	2.44235	0.50985	0.0464695
	0.355283	0.446106	0.0820329
	0.451805	0.210889	0.168328
	0.381435	0.420588	0.0820329
	0.0789071	0.271005	0.168328
	2.21819	0.340714	0.0421222
	0.168888	0.974612	0.044449
	0.177668	0.169733
	0.238617	2.06357
	0.134125	0.314272
	2.17367	0.437605
	2.00833	0.128446
	Supporting Figure 1.
	S1 Fig. Dose dependency of Histone-induced CXCL10 release and LDH release.
	(A) Human heparinized blood was incubated with CTHs (60 μg/ml) at 37oC. At different time points, the content of CXCL9, CXCL10 and CXCL11 was measured by ELISA. The image shows one representative time curve out of three.
	(B) Human heparinized blood was incubated with different concentrations of CTHs for 12h at 37oC. CXCL10 levels were measured by ELISA.
	(C) Human heparinized blood were incubated with different concentrations of CTHs for 12h at 37oC. LDH release was measured in the supernatant.
	(D) Human PBMCs was incubated with different concentrations of CTHs for 12h at 37oC. LDH release was measured in the plasma supernatant.
	(E) Human neutrophils were incubated with different concentrations of CTHs for 12h at 37oC. CXCL10 levels were measured by ELISA.
	A
	Time (h)		CXCL9	CXCL10	CXCL11	Control
	0		0.0561087	0.0373453	0.19865	0.0588077
	1		-	0.044449	-	-
	2		-	0.0733971	-	-
	3		-	0.125125	-	-
	4		-	0.268139	-	-
	5		-	0.372847	-	-
	6		-	0.545022	-	-
	7		-	1.736	-	-
	8		0.566979	-	0.471505	0.257257
	10		0.916604	7.97373	0.377291	0.251584
	12		1.56764	8.04323	0.416716	0.313234
	B
		CXCL10 (pg/ml)
	Histone concentration (ug/ml)	Donor 1	Donor 2	Donor 3
	0	512.471	145.392	774.514
	6.25	633.064	247.558	653.443
	12.5	812.875	273.663	937.459
	25	1936.63	556.443	1154.77
	50	3090.49	1369.94	2217.43
	75	4918.36	1470.51	1705.77
	100	5412.08	551.829	1944.29
	C
		LDH release %
	Histone concentration (ug/ml)	Donor 1	Donor 2	Donor 3
	100	7.14664	4.97143	5.24869
	75	8.24481	4.94286	5.63331
	50	8.32722	5.85714	5.57414
	25	8.29021	6	5.48538
	12.5	9.12341	6.74286	5.15993
	6.25	9.85419	6.6	4.86408
	0	10.4195	5.8	5.51497
				3.88775
	D
		CXCL10 (pg/ml)
	Histone concentration (ug/ml)	Donor 1	Donor 2	Donor 3
	100	27.6906	40.7368	45.0568
	75	14.7372	25.4679	32.2404
	50	6.44419	16.9918	22.8356
	25	4.0283	11.507	14.5898
	6.25	2.65446	7.00347	8.38654
	0	3.03334	6.05588	7.33166
	E
		CXCL10 (pg/ml)
	Histone concentration (ug/ml)	Sample 1	Sample 2	Sample 3
	50	80.001	40.472	65.335
	25	27.632	30.312	83.312
	12.5	20.075	23.25	46.634
	6.25	18.553	24.106	56.969
	3.125	19.2	35.705	74.083
	0	71.963	20.052	100.112
	Supporting Figure 2.
	S2 Fig. Dose response curves of CXCL10 induction by different histone subclasses.
	Pam3CSK4 (200 ng/ml) or LPS (100 ng/ml) was added to heparinized blood in presence of antibodies against human TLR2 (25 μg/ml), human TLR4 (25 μg/ml), or an isotype control (25 μg/ml). After a 12-hour incubation at 37oC, the release of IL-6 was measured. Blood stimulated with CTHs in the absence of an antibody served as control.
	Pam3CSK4	Pam3CSK4+anti-TLR2	Pam3CSK4+Isotype control	LPS	LPS+anti-TLR4	LPS+Isotype control
	2.875	1.20168	2.814	10.1532	5.44636	9.96514
	7.922	2.40112	7.427	10.7016	5.14781	9.11539
	2.741	2.217	2.934	8.569	5.288	7.59742
	Supporting Figure 3.
	S3 Fig. LPS levels in recombinant histones.
	Traces of LPS were measured in different histone subclasses (A) and histone H4-derived synthetic peptides (B) using Pierce LAL Chromogenic Endotoxin Quantitation Kit.
	A
	Histone H1 25	Histone H2A	Histone H2B	Histone H3.1	Histone H4 25	CTH 15 μg/ml	Endotoxin free water
	0.88394	1.29116	5.65186	11.6659	1.71986	0.537164	0.317237
	0.04	4.25	4.73	4.31	0.14	0.40886	0.053
					0.178168	0.438952
					0.364
	B
	MSG20 (1-20)	RHR20 (18-37)	IRR20 (35-54)	YEE20 (52-71)	DAV20 (69-88)	DVV18 (87-103)	H4 25 μg/ml	Endotoxin free water
	0.0689732	1.15841	0.947373	0.116562	0.128941	0.124502	1.71986	0.317237
							0.14	0.053
							0.178168	0.90987
							0.364
